# Supplementary material for: Genome-Based Comparison of Clostridioides difficile: Average Amino Acid Identity Analysis of Core Genomes
Source: Microb Ecol. 2018 Feb 14;76(3):801–13. doi: 10.1007/s00248-018-1155-7 (PMC6132499; doi:10.1007/s00248-018-1155-7)
Supplement: Supplementary file 2 — (XLSX 33 kb) [file 248_2018_1155_MOESM2_ESM.xlsx]

## Sheet: MLST-ST, AAI98, AAI87 clusters 
Genome ass. nr.	MLST_ST	MLST_Clade	intermediate Clade 1,2*	AAI Cluster nr 98%	AAI Cluster nr 97%
GCA_000448745	2	1		0	0
GCA_000449205	2	1		0	0
GCA_000449225	2	1		0	0
GCA_000449365	2	1		0	0
GCA_000449925	2	1		0	0
GCA_000450045	2	1		0	0
GCA_000450425	2	1		0	0
GCA_000450525	2	1		0	0
GCA_000450585	2	1		0	0
GCA_000450645	2	1		0	0
GCA_000450705	2	1		0	0
GCA_000450845	2	1		0	0
GCA_000451205	2	1		0	0
GCA_000452045	2	1		0	0
GCA_000452205	2	1		0	0
GCA_000473565	2	1		0	0
GCA_000473585	2	1	x	0	0
GCA_000530325	2	1		0	0
GCA_000530475	2	1		0	0
GCA_000531315	2	1		0	0
GCA_000828245	2	1		0	0
GCA_001577795	2	1		0	0
GCA_900002425	2	1		0	0
GCA_900002475	2	1		0	0
GCA_900008335	2	1		0	0
GCA_900008565	2	1		0	0
GCA_900008595	2	1		0	0
GCA_900010345	2	1		0	0
GCA_900010415	2	1		0	0
GCA_900010855	2	1		0	0
GCA_900010975	2	1		0	0
GCA_900011095	2	1		0	0
GCA_900011805	2	1		0	0
GCA_900011835	2	1		0	0
GCA_900011845	2	1	x	0	0
GCA_900011995	2	1		0	0
GCA_900012255	2	1		0	0
GCA_900013015	2	1		0	0
GCA_900013065	2	1		0	0
GCA_900013125	2	1		0	0
GCA_900013695	2	1		0	0
GCA_900013865	2	1		0	0
GCA_900013925	2	1		0	0
GCA_900013965	2	1		0	0
GCA_900014185	2	1		0	0
GCA_900014405	2	1		0	0
GCA_900014465	2	1		0	0
GCA_900014475	2	1		0	0
GCA_900014575	2	1		0	0
GCA_900014735	2	1		0	0
GCA_900014785	2	1	x	0	0
GCA_900014855	2	1		0	0
GCA_900015095	2	1		0	0
GCA_900015225	2	1		0	0
GCA_900015275	2	1	x	0	0
GCA_900015525	2	1		0	0
GCA_900015625	2	1		0	0
GCA_900015665	2	1		0	0
GCA_900015675	2	1		0	0
GCA_900016315	2	1		0	0
GCA_000449245	2	1		13	10
GCA_000450905	2	1		13	10
GCA_000451565	2	1		13	10
GCA_000242355	3	1		7	8
GCA_000449485	3	1		7	8
GCA_000449545	3	1		7	8
GCA_000450085	3	1		7	8
GCA_000450105	3	1		7	8
GCA_000450485	3	1		7	8
GCA_000451545	3	1		7	8
GCA_000452025	3	1		7	8
GCA_000473705	3	1		7	8
GCA_000531695	3	1		7	8
GCA_900008325	3	1		7	8
GCA_900008815	3	1		7	8
GCA_900009425	3	1		7	8
GCA_900012045	3	1		7	8
GCA_900012195	3	1		7	8
GCA_900012875	3	1		7	8
GCA_900013905	3	1		7	8
GCA_900014615	3	1		7	8
GCA_900014875	3	1		7	8
GCA_900014885	3	1		7	8
GCA_900015175	3	1		7	8
GCA_900015185	3	1		7	8
GCA_900015345	3	1		7	8
GCA_900011115	3	1		8	8
GCA_900015555	3	1		12	10
GCA_000154625	3	1		14	10
GCA_000270485	3	1		14	10
GCA_000376285	3	1		14	10
GCA_000438845	3	1		14	10
GCA_000448965	3	1		14	10
GCA_000449105	3	1		14	10
GCA_000449265	3	1		14	10
GCA_000449585	3	1		14	10
GCA_000449745	3	1		14	10
GCA_000450005	3	1		14	10
GCA_000450245	3	1		14	10
GCA_000450545	3	1		14	10
GCA_000450625	3	1		14	10
GCA_000450665	3	1		14	10
GCA_000450925	3	1		14	10
GCA_000530435	3	1		14	10
GCA_000530955	3	1		14	10
GCA_900008525	3	1		14	10
GCA_900008555	3	1		14	10
GCA_900009735	3	1		14	10
GCA_900010485	3	1		14	10
GCA_900010995	3	1		14	10
GCA_900011415	3	1		14	10
GCA_900011865	3	1		14	10
GCA_900011975	3	1		14	10
GCA_900012355	3	1		14	10
GCA_900012715	3	1		14	10
GCA_900012825	3	1		14	10
GCA_900013835	3	1		14	10
GCA_900015065	3	1		14	10
GCA_900015615	3	1		14	10
GCA_900074635	3	1		14	10
GCA_900074645	3	1		14	10
GCA_000473645	4	1		13	10
GCA_000451945	4	1		15	10
GCA_000530835	6	1		12	10
GCA_000531505	6	1		12	10
GCA_000531595	6	1		12	10
GCA_900011185	6	1		12	10
GCA_000531385	7	1	x	11	9
GCA_000531715	7	1	x	11	9
GCA_001806575	7	1	x	20	15
GCA_000449145	8	1		12	10
GCA_000449345	8	1		12	10
GCA_000449505	8	1		12	10
GCA_000449765	8	1		12	10
GCA_000450065	8	1		12	10
GCA_000450605	8	1		12	10
GCA_000450825	8	1		12	10
GCA_000450865	8	1		12	10
GCA_000450885	8	1		12	10
GCA_000451405	8	1		12	10
GCA_000451445	8	1		12	10
GCA_000451685	8	1		12	10
GCA_900007665	8	1		12	10
GCA_900007675	8	1		12	10
GCA_900008495	8	1		12	10
GCA_900010125	8	1		12	10
GCA_900010135	8	1		12	10
GCA_900011395	8	1		12	10
GCA_900011655	8	1		12	10
GCA_900011825	8	1		12	10
GCA_900012735	8	1		12	10
GCA_900013045	8	1		12	10
GCA_900013615	8	1		12	10
GCA_900013915	8	1		12	10
GCA_900014065	8	1		12	10
GCA_900014485	8	1		12	10
GCA_900014645	8	1		12	10
GCA_900014795	8	1		12	10
GCA_900015535	8	1		12	10
GCA_900015565	8	1		12	10
GCA_000450465	8	1		13	10
GCA_000451845	8	1		13	10
GCA_900010395	9	1		21	16
GCA_900010475	9	1		21	16
GCA_900013055	9	1		21	16
GCA_900015605	9	1		21	16
GCA_000449025	10	1		21	16
GCA_000449305	10	1		21	16
GCA_000449385	10	1		21	16
GCA_000449465	10	1		21	16
GCA_000450725	10	1		21	16
GCA_000451585	10	1		21	16
GCA_000452065	10	1		21	16
GCA_000452405	10	1		21	16
GCA_001806635	10	1		21	16
GCA_900008775	10	1		21	16
GCA_900010895	10	1		21	16
GCA_900011075	10	1		21	16
GCA_900011145	10	1		21	16
GCA_900012075	10	1		21	16
GCA_900012815	10	1		21	16
GCA_000530415	13	1		0	0
GCA_900015245	13	1		0	0
GCA_000448805	14	1		0	0
GCA_000449125	14	1		0	0
GCA_000449965	14	1		0	0
GCA_000450265	14	1		0	0
GCA_000451285	14	1		0	0
GCA_000451465	14	1		0	0
GCA_000473665	14	1		0	0
GCA_900011335	14	1		0	0
GCA_900011815	14	1		0	0
GCA_900012795	14	1		0	0
GCA_900013625	14	1		0	0
GCA_900013725	14	1		0	0
GCA_900014075	14	1		0	0
GCA_900014275	14	1		0	0
GCA_000448925	14	1		13	10
GCA_000452425	14	1		13	10
GCA_000448765	15	1		24	18
GCA_000449705	15	1		24	18
GCA_000452265	15	1		24	18
GCA_000452285	15	1		24	18
GCA_000452305	15	1		24	18
GCA_000452325	15	1		24	18
GCA_000473605	15	1		24	18
GCA_000586575	15	1		24	18
GCA_000935985	15	1		24	18
GCA_000939295	15	1		24	18
GCA_000940315	15	1		24	18
GCA_001192735	15	1		24	18
GCA_001263655	15	1		24	18
GCA_001263675	15	1		24	18
GCA_001263695	15	1		24	18
GCA_900002435	15	1		24	18
GCA_900002485	15	1		24	18
GCA_900007655	15	1		24	18
GCA_900008475	15	1		24	18
GCA_900008635	15	1		24	18
GCA_900009235	15	1		24	18
GCA_900009405	15	1		24	18
GCA_900009455	15	1		24	18
GCA_900009805	15	1		24	18
GCA_900010825	15	1		24	18
GCA_900010965	15	1		24	18
GCA_900011855	15	1		24	18
GCA_900011925	15	1		24	18
GCA_900012235	15	1		24	18
GCA_900012925	15	1		24	18
GCA_900012955	15	1		24	18
GCA_900013105	15	1		24	18
GCA_900014165	15	1		24	18
GCA_900014595	15	1		24	18
GCA_900014925	15	1		24	18
GCA_900015125	15	1		24	18
GCA_900015165	15	1		24	18
GCA_900074835	15	1		24	18
GCA_900012125	16	1		21	16
GCA_001497755	17	1		14	10
GCA_001678145	17	1		14	10
GCA_900008315	17	1		14	10
GCA_900012285	18	1		21	16
GCA_900011365	19	1		9	8
GCA_900011875	21	1		18	13
GCA_900014285	21	1		18	13
GCA_000451765	26	1		18	13
GCA_000451865	26	1		18	13
GCA_000821005	26	1		18	13
GCA_000821025	26	1		18	13
GCA_900011715	26	1		18	13
GCA_900012135	26	1		18	13
GCA_900012225	26	1		18	13
GCA_900013755	26	1		18	13
GCA_900010955	27	1		11	9
GCA_900012245	27	1		18	13
GCA_900013605	27	1		18	13
GCA_900013975	27	1		18	13
GCA_900014625	27	1		18	13
GCA_000451825	29	1		11	9
GCA_001757615	29	1		11	9
GCA_000451985	31	1	x	23	17
GCA_900009815	31	1	x	23	17
GCA_000452085	34	1	x	16	11
GCA_000452145	34	1	x	16	11
GCA_000452185	34	1	x	16	11
GCA_900010935	34	1	x	16	11
GCA_900012705	34	1	x	16	11
GCA_900013115	34	1	x	16	11
GCA_900015055	34	1	x	16	11
GCA_900015355	34	1	x	16	11
GCA_000451745	35	1		10	8
GCA_900011695	35	1		10	8
GCA_900012535	35	1		10	8
GCA_900015685	35	1		10	8
GCA_000235905	42	1		13	10
GCA_000448985	42	1		13	10
GCA_000449665	42	1		13	10
GCA_000449685	42	1		13	10
GCA_000449725	42	1		13	10
GCA_000451245	42	1		13	10
GCA_000531295	42	1		13	10
GCA_000531535	42	1		13	10
GCA_900008505	42	1		13	10
GCA_900013675	42	1		13	10
GCA_000449985	43	1		15	10
GCA_000450125	43	1		15	10
GCA_000450345	43	1		15	10
GCA_000450385	43	1		15	10
GCA_000451045	43	1		15	10
GCA_000452345	43	1		15	10
GCA_000451305	45	1	x	21	16
GCA_900010515	45	1	x	21	16
GCA_900014125	45	1	x	21	16
GCA_900014265	45	1	x	21	16
GCA_000155025	46	1		21	16
GCA_000449045	48	1		20	15
GCA_000449785	48	1		20	15
GCA_000632735	48	1		20	15
GCA_900011515	48	1		20	15
GCA_000530895	49	1		0	0
GCA_900008715	49	1		0	0
GCA_900014005	49	1		0	0
GCA_000448905	53	1		18	13
GCA_000451625	53	1		18	13
GCA_000451645	53	1		18	13
GCA_001806715	53	1		18	13
GCA_900009395	53	1		18	13
GCA_900011435	53	1		18	13
GCA_900015015	53	1		18	13
GCA_000828225	54	1	x	1	1
GCA_000828235	54	1	x	1	1
GCA_000828255	54	1	x	1	1
GCA_000828325	54	1	x	1	1
GCA_000193715	54	1	x	S	1
GCA_001913915	54	1	x	S	1
GCA_000448885	54	1	x	2	2
GCA_900006345	54	1	x	3	3
GCA_900007705	54	1	x	3	3
GCA_900008435	54	1	x	3	3
GCA_900008385	54	1	x	5	4
GCA_900014675	54	1	x	5	4
GCA_000009205	54	1	x	4	10
GCA_000531225	54	1	x	4	10
GCA_000953275	54	1	x	4	10
GCA_000530595	54	1	x	S	S
GCA_000448725	55	1		17	12
GCA_000449085	55	1		17	12
GCA_000450565	55	1		17	12
GCA_000451085	55	1		17	12
GCA_000451105	55	1		17	12
GCA_000451805	55	1		17	12
GCA_000530695	55	1		17	12
GCA_900009415	55	1		17	12
GCA_000448865	58	1	x	16	11
GCA_000450965	58	1	x	16	11
GCA_000451665	58	1	x	16	11
GCA_000451905	58	1	x	16	11
GCA_000451925	58	1	x	16	11
GCA_000473625	58	1	x	16	11
GCA_000473685	58	1	x	16	11
GCA_900007635	58	1	x	16	11
GCA_900013205	58	1	x	16	11
GCA_900014115	58	1	x	16	11
GCA_900014135	58	1	x	16	11
GCA_900014235	58	1	x	16	11
GCA_000449445	63	1	x	6	7
GCA_000449905	63	1	x	6	7
GCA_000450185	63	1	x	6	7
GCA_000450205	63	1	x	6	7
GCA_000450285	63	1	x	6	7
GCA_000450405	63	1	x	6	7
GCA_000450745	63	1	x	6	7
GCA_000450945	63	1	x	6	7
GCA_000451705	63	1	x	6	7
GCA_000531655	63	1	x	6	7
GCA_900007585	63	1	x	6	7
GCA_000449005	63	1	x	13	10
GCA_000449565	63	1	x	13	10
GCA_000449625	63	1	x	13	10
GCA_000451425	63	1	x	13	10
GCA_000451525	63	1	x	13	10
GCA_000450365	83	1		11	9
GCA_000451385	83	1		11	9
GCA_000451505	83	1		11	9
GCA_000451965	83	1		11	9
GCA_900008365	83	1		11	9
GCA_900011935	83	1		11	9
GCA_900012275	83	1		11	9
GCA_900012935	83	1		11	9
GCA_900014205	83	1		11	9
GCA_900014445	83	1		11	9
GCA_900014525	83	1		11	9
GCA_900015925	102	1		0	0
GCA_001806725	103	1		20	15
GCA_900013185	103	1		20	15
GCA_900073125	107	1	x	22	16
GCA_900074825	107	1	x	22	16
GCA_000450505	110	1		0	0
GCA_000451145	110	1		0	0
GCA_000452105	110	1		0	0
GCA_900014555	110	1		0	0
GCA_900014905	110	1		0	0
GCA_900015045	110	1		0	0
GCA_900011705	126	1		20	15
GCA_900008725	129	1		9	8
GCA_001896425	133	1	x	S	6
GCA_000450445	139	1		13	10
GCA_900013635	236	1		S	8
GCA_900014545	348	1	x	23	17
GCA_900012725	436	1	x	22	16
GCA_900011895	none	1		7	8
GCA_900008735	none	1		14	10
GCA_900013355	none	1		19	14
GCA_900073115	none	1		19	14
GCA_900073085	none	1	x	22	16
GCA_900073255	none	1	x	22	16
GCA_900074815	none	1	x	22	16
GCA_900014425	none	1		27	19
GCA_900015585	1	2		0	0
GCA_001484885	1	2		7	8
GCA_900011915	1	2		17	12
GCA_000003215	1	2		25	19
GCA_000027105	1	2		25	19
GCA_000085225	1	2		25	19
GCA_000152665	1	2		25	19
GCA_000154645	1	2		25	19
GCA_000154665	1	2		25	19
GCA_000154685	1	2		25	19
GCA_000155045	1	2		25	19
GCA_000210455	1	2		25	19
GCA_000211235	1	2		25	19
GCA_000451065	1	2		25	19
GCA_000451785	1	2		25	19
GCA_000451885	1	2		25	19
GCA_000826625	1	2		25	19
GCA_001484895	1	2		25	19
GCA_001806645	1	2		25	19
GCA_001806655	1	2		25	19
GCA_001806705	1	2		25	19
GCA_001806785	1	2		25	19
GCA_001857645	1	2		25	19
GCA_900007545	1	2		25	19
GCA_900007575	1	2		25	19
GCA_900007595	1	2		25	19
GCA_900007615	1	2		25	19
GCA_900007625	1	2		25	19
GCA_900008285	1	2		25	19
GCA_900008295	1	2		25	19
GCA_900008305	1	2		25	19
GCA_900008345	1	2		25	19
GCA_900008375	1	2		25	19
GCA_900008395	1	2		25	19
GCA_900008425	1	2		25	19
GCA_900008445	1	2		25	19
GCA_900008465	1	2		25	19
GCA_900008515	1	2		25	19
GCA_900008585	1	2		25	19
GCA_900008625	1	2		25	19
GCA_900008655	1	2		25	19
GCA_900008755	1	2		25	19
GCA_900008765	1	2		25	19
GCA_900008795	1	2		25	19
GCA_900009255	1	2		25	19
GCA_900009445	1	2		25	19
GCA_900009465	1	2		25	19
GCA_900009475	1	2		25	19
GCA_900009715	1	2		25	19
GCA_900010145	1	2		25	19
GCA_900010335	1	2		25	19
GCA_900010355	1	2		25	19
GCA_900010375	1	2		25	19
GCA_900010385	1	2		25	19
GCA_900010425	1	2		25	19
GCA_900010505	1	2		25	19
GCA_900010875	1	2		25	19
GCA_900010885	1	2		25	19
GCA_900010915	1	2		25	19
GCA_900011105	1	2		25	19
GCA_900011155	1	2		25	19
GCA_900011165	1	2		25	19
GCA_900011175	1	2		25	19
GCA_900011315	1	2		25	19
GCA_900011385	1	2		25	19
GCA_900011425	1	2		25	19
GCA_900011675	1	2		25	19
GCA_900011955	1	2		25	19
GCA_900011965	1	2		25	19
GCA_900011985	1	2		25	19
GCA_900012025	1	2		25	19
GCA_900012035	1	2		25	19
GCA_900012055	1	2		25	19
GCA_900012095	1	2		25	19
GCA_900012105	1	2		25	19
GCA_900012115	1	2		25	19
GCA_900012165	1	2		25	19
GCA_900012265	1	2		25	19
GCA_900012295	1	2		25	19
GCA_900012305	1	2		25	19
GCA_900012435	1	2		25	19
GCA_900012455	1	2		25	19
GCA_900012465	1	2		25	19
GCA_900012475	1	2		25	19
GCA_900012485	1	2		25	19
GCA_900012525	1	2		25	19
GCA_900012745	1	2		25	19
GCA_900012835	1	2		25	19
GCA_900012845	1	2		25	19
GCA_900012865	1	2		25	19
GCA_900012885	1	2		25	19
GCA_900012945	1	2		25	19
GCA_900013005	1	2		25	19
GCA_900013095	1	2		25	19
GCA_900013225	1	2		25	19
GCA_900013255	1	2		25	19
GCA_900013345	1	2		25	19
GCA_900013395	1	2		25	19
GCA_900013645	1	2		25	19
GCA_900013655	1	2		25	19
GCA_900013665	1	2		25	19
GCA_900013685	1	2		25	19
GCA_900013735	1	2		25	19
GCA_900013745	1	2		25	19
GCA_900013805	1	2		25	19
GCA_900013815	1	2		25	19
GCA_900013845	1	2		25	19
GCA_900013895	1	2		25	19
GCA_900013955	1	2		25	19
GCA_900014035	1	2		25	19
GCA_900014055	1	2		25	19
GCA_900014085	1	2		25	19
GCA_900014105	1	2		25	19
GCA_900014155	1	2		25	19
GCA_900014195	1	2		25	19
GCA_900014245	1	2		25	19
GCA_900014295	1	2		25	19
GCA_900014415	1	2		25	19
GCA_900014495	1	2		25	19
GCA_900014505	1	2		25	19
GCA_900014535	1	2		25	19
GCA_900014585	1	2		25	19
GCA_900014635	1	2		25	19
GCA_900014655	1	2		25	19
GCA_900014695	1	2		25	19
GCA_900014755	1	2		25	19
GCA_900014765	1	2		25	19
GCA_900014895	1	2		25	19
GCA_900014915	1	2		25	19
GCA_900014945	1	2		25	19
GCA_900015025	1	2		25	19
GCA_900015035	1	2		25	19
GCA_900015075	1	2		25	19
GCA_900015115	1	2		25	19
GCA_900015135	1	2		25	19
GCA_900015145	1	2		25	19
GCA_900015155	1	2		25	19
GCA_900015255	1	2		25	19
GCA_900015265	1	2		25	19
GCA_900015325	1	2		25	19
GCA_900015365	1	2		25	19
GCA_900015575	1	2		25	19
GCA_900015645	1	2		25	19
GCA_900016335	1	2		25	19
GCA_900016345	1	2		25	19
GCA_900019305	1	2		25	19
GCA_900013795	32	2		25	19
GCA_001806625	41	2		27	19
GCA_900014455	41	2		27	19
GCA_000531785	62	2		25	19
GCA_000450785	67	2		26	19
GCA_000530795	67	2		26	19
GCA_900011405	67	2		26	19
GCA_000530295	95	2		25	19
GCA_000531255	95	2		25	19
GCA_000452005	123	2		25	19
GCA_900011375	192	2		25	19
GCA_001806735	228	2		27	19
GCA_900014025	231	2		26	19
GCA_900008785	396	2		S	19
GCA_900012975	none	2		25	19
GCA_000949855	5	3		29	21
GCA_001704795	5	3		29	21
GCA_001704805	5	3		29	21
GCA_900008605	201	3		29	21
GCA_900014225	201	3		29	21
GCA_000449185	221	3		29	21
GCA_001704755	221	3		29	21
GCA_000210395	37	4		28	20
GCA_000235825	37	4		28	20
GCA_000235925	37	4		28	20
GCA_000449945	37	4		28	20
GCA_000452125	37	4		28	20
GCA_000452165	37	4		28	20
GCA_000530915	37	4		28	20
GCA_900007555	37	4		28	20
GCA_001757585	39	4		28	20
GCA_001757625	39	4		28	20
GCA_900008825	39	4		28	20
GCA_900010495	39	4		28	20
GCA_900012515	39	4		28	20
GCA_000210415	86	4		28	20
GCA_001757605	109	4		28	20
GCA_900014095	158	4		28	20
GCA_000531625	170	4		28	20
GCA_000193695	320	4		28	20
GCA_000210435	11	5		30	22
GCA_000499505	11	5		30	22
GCA_000582865	11	5		30	22
GCA_001050575	11	5		30	22
GCA_000531165	11	5		31	22
GCA_900009705	11	5		31	22
GCA_900012985	11	5		31	22
GCA_900008545	11	5		32	22
GCA_900011345	11	5		32	22
GCA_900014685	11	5		32	22
GCA_000164175	11	5		33	22
GCA_000164655	11	5		33	22
GCA_900008615	11	5		S	22
GCA_900008745	11	5		S	22
GCA_900012445	11	5		S	22
GCA_000155065	none	5		31	22
GCA_001299635	360	none		34	23
GCA_000449425	361	none		S	S
GCA_001299615	none	none		34	23
GCA_900074795	none	none		34	23
GCA_900074805	none	none		34	23
GCA_001299495	none	none		S	S
GCA_000448945	ND			0	0
GCA_000449825	ND			0	0
GCA_000450165	ND			0	0
GCA_000451125	ND			0	0
GCA_000451165	ND			0	0
GCA_000451325	ND			0	0
GCA_000451365	ND			0	0
GCA_900007605	ND			0	0
GCA_000449605	ND			2	2
GCA_000451185	ND			3	3
GCA_000449325	ND			6	7
GCA_000449405	ND			6	7
GCA_000450325	ND			6	7
GCA_000450685	ND			6	7
GCA_900015555	ND			7	8
GCA_001896485	ND			8	8
GCA_900011645	ND			11	9
GCA_000449165	ND			12	10
GCA_000449865	ND			12	10
GCA_000449885	ND			12	10
GCA_000451485	ND			12	10
GCA_900013935	ND			12	10
GCA_000449805	ND			13	10
GCA_000451725	ND			13	10
GCA_000448785	ND			14	10
GCA_000449845	ND			14	10
GCA_000451225	ND			14	10
GCA_000451345	ND			14	10
GCA_900002525	ND			14	10
GCA_000448825	ND			15	10
GCA_000450225	ND			15	10
GCA_000450305	ND			15	10
GCA_000451265	ND			15	10
GCA_000451605	ND			16	11
GCA_900010025	ND			16	11
GCA_000449065	ND			21	16
GCA_000449305	ND			21	16
GCA_000449645	ND			21	16
GCA_000450025	ND			21	16
GCA_000450145	ND			25	19
GCA_000450765	ND			25	19
GCA_900011905	ND			25	19
GCA_900011915	ND			25	19
GCA_900012365	ND			25	19
GCA_900014255	ND			25	19
GCA_900015335	ND			25	19
GCA_000449525	ND			28	20
GCA_001010825	ND			28	20
GCA_001050575	ND			30	22
GCA_000449285	ND			14	10
GCA_900015575	ND			25	19
ND: not determined
x: belongs to Clade 2, based on complete MLST gene analysis
S: single branch in AAI tree
